# Supplementary material for: The Catabolite Repression Control Protein Crc Regulates the Type III Secretion System Through the Adenylate Cyclase CyaB in Pseudomonas aeruginosa
Source: Microorganisms. 2025 Nov 13;13(11):2587. doi: 10.3390/microorganisms13112587 (PMC12654477; doi:10.3390/microorganisms13112587)
Supplement: Supplementary file 1 [file microorganisms-13-02587-s001.zip]

Archive with 1 entries (1 files):
- microorganisms-3890977-supplementary.pdf
